# Supplementary material for: Long noncoding RNA U90926 is crucial for herpes simplex virus type 1 proliferation in murine retinal photoreceptor cells
Source: Sci Rep. 2020 Nov 10;10:19406. doi: 10.1038/s41598-020-76450-2 (PMC7656448; doi:10.1038/s41598-020-76450-2)
Supplement: Supplementary file 2 — Supplementary information 2. [file 41598_2020_76450_MOESM2_ESM.xlsx]

## Sheet: Supplemental Data S1
Supplementary Data S1.	List of the long non-coding RNA genes whose expression were upregulated more than two-fold post HSV-1 infection, identified by RNA sequencing analysis.
Refseq_ID	Symbol	Mean FPKM value of non-infection sample	Mean FPKM value of HSV-1 infection sample	Fold change (HSV-1 infection/non-infection)
NR_033483.1	U90926	0.07	3.75	50.9
NR_037971.1	Gm19589	0.29	2.13	7.34
NR_126558.1	E230013L22Rik	0.52	2.77	5.31
NR_033533.1	Gm12603	5.96	25.4	4.26
NR_131212.1	Neat1	2.13	6.79	3.19
NR_030676.1	Phtf1os	1.31	3.64	2.78
NR_027800.1	Map2k3os	0.92	2.47	2.69
NR_137283.1	G530011O06Rik	0.55	1.49	2.69
NR_132746.1	Pvt1	1.91	5.08	2.66
NR_045751.1	Gm16596	0.41	1.07	2.63
NR_002688.1	Gm13363	1.14	2.82	2.47
NR_015511.2	E030011O05Rik	5.49	13.4	2.44
NR_033603.1	Gm5176	1.48	3.51	2.37
NR_001461.5	Kcnq1ot1	0.77	1.77	2.29
NR_029446.1	6230400D17Rik	0.73	1.63	2.22
NR_102275.1	AI839979	1.46	3.19	2.19
NR_038172.1	4931403G20Rik	0.6	1.28	2.12
NR_027819.1	1810032O08Rik	7.51	15.6	2.07
NR_110452.1	Crnde	0.92	1.9	2.07
FPKM: Fragments per kilobase of exon per million mapped fragments
