# Supplementary material for: Long noncoding RNA U90926 is crucial for herpes simplex virus type 1 proliferation in murine retinal photoreceptor cells
Source: Sci Rep. 2020 Nov 10;10:19406. doi: 10.1038/s41598-020-76450-2 (PMC7656448; doi:10.1038/s41598-020-76450-2)
Supplement: Supplementary file 3 — Supplementary information 3. [file 41598_2020_76450_MOESM3_ESM.xlsx]

## Sheet: Supplemntary Data S2
Supplementary Data S2.	List of the upregulated differentially expressed genes whose expression was completely suppressed in a U90926-dependent manner.
Refseq_ID	Symbol	Mean FPKM value in a group of non-infection	Fold-change (si control with HSV-1 infection / non-infection)	Fold-change (si U90926(1) with HSV-1 infection / non-infection) / Fold-change (si control with HSV-1 infection / non-infection)	Fold-change (si U90926(2) with HSV-1 infection / non-infection) / Fold-change (si control with HSV-1 infection / non-infection)
XM_006523759.2	Mllt4	1.28461	642305	0	0
XM_006532766.3	N4bp3	1.03567	258917	0.00461313	0.0373447
XM_006497358.3	Il15ra	2.25853	40330.9	0.00182449	0.0231208
XM_006521761.3	Dlg1	1.06598	13160.3	0	0.00184462
NM_199080.2	Ddx17	3.92045	5134.83	0.000117334	0.00360214
XM_011247874.1	Mospd2	1.80941	4724.3	0	0
NM_010927.4	Nos2	16.6807	4405.31	0.0028009	0.00164006
XM_017316057.1	Ccdc66	1.85826	1524.41	0.00159109	0.000520738
XM_006515054.1	Trib2	1.8394	1495.45	0.0155699	0
NM_001114596.1	Ehbp1l1	2.23347	1463.61	0.00063802	0
NM_001014423.2	Abi3bp	94.0873	1235.57	0.034432	0
XM_017313067.1	Plekho2	2.0271	1147.2	0	0
XM_006495436.3	Atp6v1h	1.10625	1050.57	3.85686e-05	0.00271276
NM_001289687.1	Arhgef3	2.84347	916.363	0.0993923	0
NM_001271456.1	Tnip1	3.50648	838.368	0.000383006	0.000241743
NM_009528.3	Wnt7b	5.08894	827.403	0.00104861	0
XM_011245484.2	Maff	1.25635	762.349	0	0.000431408
XM_006510800.3	Col12a1	2.39774	720.799	0.176434	0.000175582
XM_006512769.3	Bend3	3.83199	588.044	0.112603	0
XM_006507275.3	Capn5	1.40005	559.683	0.0024942	0.00213183
NM_133954.2	Usb1	5.88953	537.513	0.00388005	0.00294104
XM_006510888.3	Sema7a	1.25162	518.483	0	0
XM_006524028.2	Zfand3	3.01362	489.741	0	0
XM_006513681.3	Nav3	1.15645	474.44	0.00238777	0.00522663
NM_029409.3	Mff	1.4973	473.98	0.00346958	0.0115764
NM_001159591.1	Csnk1g2	3.24077	423.104	0.00425722	0.000364008
XM_011248707.2	Socs3	2.4692	411.98	0.00797046	0.127373
XM_017315844.1	Fdft1	2.40483	386.474	0.0018083	0.0010831
XM_006505530.3	Fbln2	2.64254	356.69	0.0109787	0.00240438
XM_006515710.3	Cipc	3.74159	348.59	0.000925722	0.188536
NM_008453.5	Klf3	3.68163	307.636	0.00467583	0.00921829
XM_006504077.3	Mfsd10	5.36242	264.726	0.112567	0.00751769
XM_017314500.1	Vdac1	6.02848	233.676	0.00102375	0.00517692
XM_011244046.2	Serpina3n	1.98722	232.45	0.0229084	0.0121129
NM_172735.2	Zc3hc1	6.67774	228.854	0.0282617	0.0280215
NM_009140.2	Cxcl2	7.59997	208.816	0.00230347	0.00330606
XR_380395.3	Cdk17	9.96225	206.54	0.08493	0.00605823
XM_006496197.3	Bzw1	4.3967	204.731	0.00369914	0.00378094
NM_009969.4	Csf2	4.36037	199.013	0	0.00186383
XM_006532610.3	Rpl19	19.2033	185.408	0.0055998	0
XM_017318433.1	Flna	1.14057	174.146	0	0
NM_008491.1	Lcn2	26.3534	170.221	0.000663367	0
XM_006497360.2	Il15ra	1.53876	159.556	0.139591	0.018299
XM_006525481.3	Smim3	15.2397	145.36	0.0155027	0.00511667
XM_011247155.2	Jak2	1.99358	143.284	0.0844641	0.00380322
XM_006514761.3	Ramp3	2.26372	139.723	0.00430339	0.0640936
NM_001287056.1	Vegfa	2.14781	139.468	0.0054367	0.00254988
XM_017314035.1	Midn	8.2468	132.995	0.00410074	0.028195
XM_017320729.1	Cyth3	9.27864	123.129	0.0485592	0.0210906
XM_006514197.2	Prdm4	5.42635	119.726	0.0761707	0.194914
XM_006530949.3	Klhdc4	1.40626	108.286	0.0107901	0.00273018
XM_017314711.1	Klhl10	2.48151	105.133	0.0133122	0.0137982
XM_011245651.1	Csnk1e	6.91113	104.062	0	0.115117
NM_001159738.1	Ccl20	43.6505	102.38	0	0.000417491
XM_006538293.3	3110043O21Rik	2.92281	101.995	0.0149589	0.0183049
XM_017317994.1	Tmem173	3.5571	96.8803	0.0048294	0.0120742
NM_011267.3	Rgs16	12.0863	95.9416	0.00982359	0.00564577
NM_018879.2	Nprl2	4.02524	94.9572	0.0751436	0.0179033
XM_011240977.2	Tnrc18	1.22825	94.3029	0.0147427	0.0405469
NM_203320.3	Cxcl3	20.302	88.8332	0.0084616	0.0081642
XM_006499667.3	Trp53bp1	1.23655	81.2345	0.0080862	0.0007095
XM_017320414.1	Stk40	1.58481	80.1746	0.01115	0.0130897
XM_011249712.2	Fndc3b	1.02668	74.54	0.00675415	0
XM_006514544.3	Lif	1.41172	70.2207	0	0.00443219
XM_006529215.1	Lrrfip1	2.09187	70.1206	0.0126403	0.00946186
XM_017322311.1	Kansl1l	1.63675	66.1192	0.0948393	0.181649
NM_016960.2	Ccl20	78.9635	64.8143	0.00068565	0
NR_033483.1	U90926	4.71474	64.0916	0.00147665	0
NM_027569.2	Spag9	25.4156	62.8397	0.162525	0.0128255
NM_011315.3	Saa3	42.7456	60.4554	0.00491448	0.00306049
NM_031168.2	Il6	10.3811	58.9349	0.00297386	0
XM_017321160.1	Sun1	1.76611	56.2986	0.00791323	0.0146002
NM_001177785.1	Cd44	6.82197	55.235	0.00726696	0.000309637
NM_001025250.3	Vegfa	2.15301	54.5342	0.0172565	0.00557065
XM_006524905.3	Prss22	1.96119	52.1904	0	0
XM_006515148.1	E2f6	1.802	50.4728	0.00254772	0.0030257
NM_022314.3	Tpm3	1.03097	49.9317	0	0
XM_011245813.2	Cdc45	8.25516	46.1652	0.0336869	0.0666565
XM_006527111.2	Esrra	3.22403	46.1037	0.176893	0.0432711
XM_006495933.3	Slc39a10	3.06247	45.931	0.0111285	0.00528277
NM_009141.3	Cxcl5	279.134	45.024	0.0129684	0.0103023
XR_001781810.1	Top3b	1.61831	41.8686	0	0.117119
XM_006514542.3	Lif	39.0839	40.689	0	0.00165627
NM_010493.2	Icam1	15.4223	40.2808	0.00502206	0.00206956
NM_007679.4	Cebpd	287.271	38.973	0.0215981	0.0144993
NM_020581.2	Angptl4	9.60195	38.3857	0.00718756	0.00791137
XM_006538236.3	Trim32	1.09019	36.6031	0.00572257	0.0204953
NM_001030290.1	Rdh8	1.20429	36.5452	0.0283411	0.0249383
NM_001177577.1	Gm1045	4.80002	36.1623	0.0630555	0.0593639
XM_017319302.1	Pea15a	10.9757	33.496	0.0381511	0.078133
XR_384530.3	Cd47	4.03208	32.2649	0.0848075	0.0034175
XM_017314999.1	Dicer1	3.85017	31.3849	0.119887	0.0015588
NM_008176.3	Cxcl1	1611.28	29.7046	0.0165888	0.0135787
XM_006521665.2	Zc3h7a	2.30368	29.6236	0.0011962	0.00748296
XM_006518451.3	Anxa11	3.87365	28.5474	0.0863421	0.0806155
XM_006496646.3	Enah	1.22139	26.9122	0	0
NM_009704.4	Areg	108.158	26.5714	0.0341397	0.0269129
NM_133662.2	Ier3	461.554	26.4903	0.0419658	0.0338507
NM_013784.3	Pign	3.69018	26.042	0.0016973	0.0105112
XM_006498647.2	Cd44	4.7931	25.5948	0.0132308	0.0108979
NM_011427.3	Snai1	8.44558	25.2112	0.086162	0.0552066
NM_009396.2	Tnfaip2	13.1608	24.7317	0.0365284	0.0199926
XM_006524906.2	Prss22	2.68687	24.6498	0	0.0301761
XM_011239149.2	Gapvd1	1.17544	24.519	0.0323056	0.0250949
NM_031494.2	Zfp275	2.93639	24.121	0.00939009	0.0637347
NM_011643.3	Trpc1	1.2022	24.001	0.00943633	0.127268
NM_008084.3	Gapdh	7.069	23.2535	0.0262446	0.0356482
XM_006507731.1	Ino80e	2.99897	23.1235	0.166201	0.0626946
NM_133753.1	Errfi1	378.816	22.0816	0.0371266	0.0314184
NM_001172475.1	Sphk1	5.54176	21.73	0.0490847	0.00464684
XM_006526193.3	Rnmt	3.47999	21.6865	0.00124818	0
XM_006538035.3	Col27a1	3.66127	21.2493	0	0
NR_106143.1	Mir7678	2.91065	21.1018	0.000693315	0.000541116
XM_006504344.3	Gtf2ird2	1.2814	20.883	0.0266001	0.0927079
XM_006532671.3	Sphk1	4.32633	20.6796	0.0148207	0.0444136
NM_001033202.3	Usp30	8.82983	20.1756	0.0572344	0.000662338
NM_009883.4	Cebpb	100.673	19.4035	0.112943	0.07996
XM_006538699.3	Szrd1	2.04035	19.2581	0.075196	0.092803
XM_017312807.1	Clasp1	2.72077	18.8524	0	0
NM_153159.2	Zc3h12a	66.8554	18.6577	0.057328	0.051213
NM_001310469.1	Osmr	31.9135	18.595	0.0186804	0
NM_011693.3	Vcam1	196.753	18.5207	0.0133787	0.0110317
XM_006523762.2	Mllt4	1.18672	17.9573	0	0
NM_133731.2	Prss22	2.5548	17.8909	0	0
XM_011248915.2	Usp43	9.87527	17.7582	0.177609	0.0782815
NM_001122992.1	Gmeb1	1.30249	17.3011	0.0583409	0.0327184
NM_001039537.2	Lif	39.5986	17.0842	0.0359146	0.0420308
NM_138671.2	Nadk	3.37445	17.0034	0	0
XM_011244254.2	Larp4b	1.03543	16.7825	0	0
NM_001289598.1	Txndc5	3.33002	16.3477	0.00330929	0.00561398
XM_006538700.2	Szrd1	1.31841	16.2779	0.176289	0.0685547
NM_011414.3	Slpi	100.854	16.166	0.0196474	0.0137154
XM_006510590.2	Sik3	3.39221	16.0815	0	0.178333
NM_001085390.1	Dusp5	192.596	16.0241	0.0737657	0.0504028
NM_172380.4	Poglut1	4.59417	15.8848	0.0894222	0.0930017
XM_006496737.2	Fam20b	2.56134	15.7803	0	0.0354492
NM_176933.4	Dusp4	89.4215	15.5567	0.0539828	0.0329858
XM_011243548.2	Atp2b1	2.84416	15.4463	0.0266152	0.00680809
NM_001085492.1	Rere	6.8502	15.446	0.0830863	0.0666552
XM_006525993.3	Bin1	8.6679	15.4153	0.0889623	0.0717835
XM_006521090.2	Ep300	1.26361	15.3965	0.145982	0.0570583
XM_017313893.1	Sbno2	77.5317	15.0868	0.0546517	0.132869
NM_001291049.1	Usp43	4.93294	14.6012	0.112364	0.172064
XM_011244639.2	Lhfpl2	1.57048	14.583	0.0723142	0.0304915
NM_001159394.1	Nfkbiz	64.8951	14.4379	0.102067	0.095606
NM_010235.2	Fosl1	98.7485	14.0456	0.0732251	0.0524489
NM_013855.3	Abca3	4.26216	13.8936	0.15724	0.0462742
NM_177320.2	Pik3r5	7.74086	13.7176	0.110159	0.0980791
XM_006530843.2	Tom1	2.44344	13.4572	0	0.0941376
XM_006496800.3	Ahctf1	1.29243	12.9979	0.00988187	0.000543677
XM_006531798.1	Unc93b1	2.2944	12.9672	0.166925	0
XM_011248846.2	Stat3	4.75075	12.9329	0.133525	0.0453627
XM_006520423.1	Ptk2	3.79136	12.8179	0	0
XM_011242126.1	Polb	1.84189	12.6794	0.0672754	0.0208402
NM_009035.5	Rbpj	6.92205	12.6634	0.118816	0.177935
NM_007707.3	Socs3	142.111	12.6441	0.129223	0.101356
XM_006525704.3	Mbd1	2.35807	12.5442	0.118941	0.0975226
NM_029001.5	Elovl7	1.12865	12.3453	0.0536956	0.0783698
NM_029035.2	Spsb1	43.9363	12.2449	0.149514	0.131567
XM_006507565.2	Tead1	3.04058	12.1535	0.0505268	0.0778512
NM_001164724.1	Il33	19.9204	12.1085	0.0290278	0.0365915
NM_001025257.3	Vegfa	45.9603	12.0374	0.171772	0.0885725
XM_006522286.3	Abi3bp	9.87221	12.0166	0	0.0938851
XM_006523056.2	Usp25	1.70644	11.9274	0	0
XR_391553.3	Gm33570	1.57398	11.8767	0.015167	0.0352475
NR_121616.1	Ndst3	1.59733	11.8016	0.125757	0
XR_881589.2	Gm13070	3.04235	11.6968	0.0971478	0.0430223
NM_001317242.1	Mtch2	1.40749	11.5523	0.105559	0.159992
XM_011241723.1	Tead1	3.65887	11.2655	0.070618	0.072836
XM_006513914.2	Midn	3.50435	11.258	0.163257	0.0748268
NM_021327.4	Tnip1	1.59858	11.14	0.0224506	0.0166825
XM_006517703.3	Mast4	5.23218	11.0661	0.0313593	0.0348668
NM_021274.2	Cxcl10	187.164	11.0573	0.162681	0.101566
NM_011898.2	Spry4	1.37355	10.9713	0.0782986	0.0371978
XM_017320154.1	Gnl2	2.39469	10.9195	0.0300789	0.0579148
NM_008102.3	Gch1	9.22251	10.6214	0.0401546	0.0331944
XM_006524031.3	Tgif1	10.5497	10.5306	0.0809188	0.0860613
NM_009264.2	Sprr1a	4.94467	10.5273	0.0866453	0.0816624
NM_026268.3	Dusp6	113.697	10.5076	0.0506591	0.0329936
NM_011352.2	Sema7a	38.8149	10.4778	0.102889	0.0572211
NM_001314054.1	Il6	1.02077	10.4171	0	0.0145341
XM_006538664.3	Nadk	1.99799	10.4018	0.131593	0.0857588
NM_009505.4	Vegfa	17.0399	10.3462	0.150796	0.140387
NM_013609.3	Ngf	16.113	10.2376	0.175205	0.0370366
XM_006517030.3	Brd9	1.29987	10.2159	0	0.00878243
XM_006513272.3	Itgb2	3.39655	10.2145	0.0118359	0.00279195
XM_006525791.1	Svil	1.59861	10.1951	0.0546421	0.15459
NM_001286844.1	Etv3	1.30803	10.1882	0.197001	0.0156021
NM_001190975.1	Axl	10.5424	10.1838	0.125718	0.128159
XM_006524353.2	Ltbp1	13.3022	10.1767	0.164772	0
NM_026931.2	1810011O10Rik	23.4137	10.0893	0.0176753	0.0239933
XM_006496643.3	Enah	3.02971	10.0812	0	0
XM_006525995.3	Bin1	9.17726	9.96735	0.139374	0.128567
NM_010437.2	Hivep2	5.19824	9.87097	0.140588	0.075805
NM_009895.4	Cish	1.80583	9.79631	0.109139	0.10029
NM_011448.4	Sox9	44.2091	9.72516	0.0832725	0.086329
NM_021400.3	Prg4	1.04699	9.56329	0.0933365	0.0773968
XM_006498611.3	Bcl2l1	5.02743	9.53603	0.0101935	0.00139826
XR_001781098.1	Rps24	3.07621	9.48384	0.0790114	0.067777
XM_006524032.2	Tgif1	18.6051	9.47909	0.0891671	0.0596811
NM_033601.3	Bcl3	23.9969	9.40659	0.121817	0.134649
XM_006513040.3	Jmjd1c	1.4948	9.30458	0.0449885	0.0385393
NM_011198.4	Ptgs2	123.371	9.19866	0.14434	0.14802
NM_009344.3	Phlda1	145.095	9.14177	0.101691	0.0962544
NM_009834.2	Noct	115.51	9.05223	0.0942985	0.0851334
NM_009890.1	Ch25h	50.3471	8.95739	0.0096787	0.00933308
XM_006532674.3	Sphk1	1.35339	8.88506	0.121845	0.0456128
XM_006507729.1	Ino80e	4.00886	8.87661	0.170849	0.16791
NM_023785.3	Ppbp	1.73254	8.74671	0.108763	0.127385
NM_144549.4	Trib1	57.6901	8.62433	0.155536	0.143166
NM_009896.2	Socs1	10.2891	8.5866	0.157158	0.184468
XM_006529464.2	Gigyf2	1.94215	8.4538	0.168801	0.155759
NM_010743.3	Il1rl1	261.48	8.44029	0.092401	0.0633076
NM_001083316.1	Pdgfra	12.9145	8.22033	0.103191	0.0492164
XM_006538099.3	Ptpn3	1.33668	8.16154	0	0.00184711
NM_013820.3	Hk2	53.8545	8.12111	0.0874187	0.0741355
NM_008416.3	Junb	349.399	8.10736	0.184818	0.163501
NM_001271500.1	Il15ra	1.42778	8.09241	0.0752119	0.107731
NM_001159395.1	Nfkbiz	27.5485	7.99722	0.0476608	0.0269038
NM_001317041.1	Vegfa	14.3007	7.99278	0.150246	0.141026
XM_017314453.1	Usp43	8.60304	7.95034	0.0303893	0.0108059
XM_006511617.3	Mapkapk3	4.18923	7.94519	0.0830987	0.0643605
NM_011333.3	Ccl2	2165.72	7.90856	0.0214585	0.0145777
NM_130858.3	Nxph3	3.92364	7.86356	0.0770796	0.0765217
XM_006516558.2	Inhba	1.73016	7.83819	0.0880204	0.0717763
NM_178890.3	Abtb2	34.0829	7.79713	0.137117	0.116467
XM_006530532.3	Phkb	1.8612	7.6897	0.194984	0.153222
XM_006525769.2	Zeb1	1.32994	7.63449	0.0474055	0.013335
XM_017320663.1	Fgfr3	1.12562	7.52751	0.163901	0.168881
NM_001190974.1	Axl	11.6842	7.45487	0.137178	0.189061
NM_009251.1	Serpina3g	6.48066	7.44512	0	0
NM_172911.3	D8Ertd82e	33.086	7.44086	0.0976236	0.0738453
NM_001145896.1	Gse1	3.8724	7.28974	0.0797975	0.0804379
XM_006523677.3	H2-K1	1.62082	7.26005	0.0874187	0.133811
XM_011242651.2	Dennd4a	3.79136	7.25278	0	0.0133484
NM_178446.4	Rbm47	4.37092	7.23352	0.140233	0.124413
XM_017314402.1	Stat5a	1.19859	7.22781	0.00679188	0.0848168
XM_011242298.1	Klhl26	4.61789	7.21243	0.179252	0.110626
XM_017316495.1	Slc11a2	5.37866	7.10149	0.00155671	0.119733
NM_007539.2	Bdkrb1	19.9781	7.07265	0.102985	0.0888117
XM_011243991.2	Bdkrb2	4.1397	7.06257	0.103623	0.0813637
NM_001252202.1	Map4k4	2.41049	6.96754	0.0994651	0.0387262
NM_013529.3	Gfpt2	1.04118	6.95239	0.086736	0.0832742
NM_001287057.1	Vegfa	21.0757	6.86738	0.0914939	0.0859245
XM_006504490.2	Sbds	2.88014	6.85719	0.0953544	0.182095
NM_177305.4	Arl4c	97.0544	6.76544	0.18722	0.182574
XM_011242133.1	Nrg1	1.47903	6.73663	0	0.0908448
NM_001204233.1	Spp1	16.3201	6.72099	0.0203621	0.030708
XR_388210.1	Gm31546	2.05052	6.69738	0.0805148	0.0942351
XM_006503441.3	Stk40	3.55838	6.42991	0.0361031	0
NM_009627.1	Adm	6.06564	6.40577	0.171712	0.149448
NM_145539.2	Tm4sf4	1.06369	6.37864	0.0810779	0.136979
XM_006525705.3	Mbd1	1.16044	6.35972	0.173476	0.0337241
NM_001316681.1	Ptpre	1.19941	6.33251	0	0
XM_017318068.1	Jak2	34.8669	6.28798	0.0787925	0.00318087
XM_017317970.1	Pqlc1	1.01508	6.27875	0.00834908	0.0334268
XM_011249674.1	Nudt6	2.62162	6.26192	0.0649779	0
XM_017315031.1	Cipc	1.11537	6.22116	0.00248708	0
NM_007498.3	Atf3	41.0053	6.19772	0.126355	0.0600146
XM_011242583.1	Qtrt1	2.08102	6.16697	0.0619038	0.0294724
NM_001168294.1	Serpina3f	4.45224	6.14915	0.00672456	0.00324129
XM_017319197.1	Gapvd1	1.00006	6.13148	0.191282	0.0762973
NM_028244.2	Rrp1b	1.63553	6.10358	0.113746	0.138537
NR_037971.1	Gm19589	1.71231	6.102	0.0808226	0.0466138
XM_006537950.1	Casp8ap2	3.51868	5.92232	0.119465	0.0123871
NM_013653.3	Ccl5	48.782	5.91666	0.110482	0.0816771
XM_006525775.3	Zeb1	18.4075	5.87976	0.00135619	0.0711415
NM_011227.1	Rab20	25.2046	5.8795	0.0627082	0.0439682
NM_001310442.1	Atp6v1h	9.49024	5.84101	0.0351099	0.0537159
NM_172598.3	Wdhd1	4.41076	5.81556	0.0265275	0.0634165
NM_008006.2	Fgf2	10.8196	5.7901	0.172203	0.148472
NM_026864.1	Rasl11a	27.8271	5.78452	0.162716	0.143357
NM_001304956.1	Nfkbie	3.86258	5.73282	0.0739082	0.12893
NR_131140.1	Gm6093	2.18485	5.70347	0.104022	0.0467183
NM_009747.2	Bdkrb2	11.3614	5.60977	0.095193	0.085493
XM_006507521.2	Sec23ip	4.75588	5.57595	0	0.146057
NM_145508.2	Dyrk3	13.8637	5.56065	0.148905	0.13716
XM_006496606.3	Uap1	73.4677	5.472	9.13644e-05	0.16706
XM_006520577.3	Slc11a2	2.16014	5.43807	0.0468526	0
XM_011240453.1	Hivep3	9.93699	5.42334	0	0.166465
XM_006519016.3	Spry2	4.50403	5.37919	0.017182	0.103062
XM_006537677.3	Ripk2	3.71443	5.33361	0.0912046	0.0754516
XM_006535399.3	Fgf2	2.40469	5.26709	0.146789	0.0716297
NM_001163590.1	Stx11	12.0483	5.22385	0.0893026	0.139366
XM_011242042.2	Rab20	7.07674	5.21677	0.0595547	0.0738481
NM_001042591.1	Arrdc3	26.0477	5.20725	0.102732	0.105081
NM_001204202.1	Spp1	43.0952	5.2015	0.0288729	0.0354517
NM_010090.2	Dusp2	4.96456	5.20057	0.167333	0.076743
XM_006495433.3	Atp6v1h	6.37818	5.19477	0.124661	0.156474
XM_006529417.2	R3hdm1	1.20605	5.16062	0.0447634	0.0514176
NM_010226.2	Foxs1	11.3747	5.07953	0.0160008	0.00885048
XR_872121.1	Gm40783	6.04368	5.03249	0.0445036	0.0311756
XR_001785084.1	Nabp1	1.14334	5.03035	0.0680503	0.186409
NM_001033399.4	Gfod1	10.8325	5.01723	0.189195	0.196001
NM_001042580.1	Cd63	1.20659	N.C.	0	0.199874
XM_011242686.2	Sin3a	1.95255	N.C.	0.163858	0.171287
NM_008470.1	Krt16	1.1713	N.C.	0.0373846	0.171119
XM_006509933.2	Phldb1	1.60217	N.C.	0	0.164812
XM_006535143.1	Pitpnb	16.5763	N.C.	3.82071e-07	0.157913
NM_013827.3	Mtf2	4.32037	N.C.	0.134254	0.150731
XM_006520838.2	Brd1	2.23374	N.C.	0	0.149878
XM_006529505.3	2310035C23Rik	4.16726	N.C.	0.0628263	0.146099
XM_006507837.1	Tsku	1.24619	N.C.	0.130093	0.128894
NM_178688.3	Ablim1	13.419	N.C.	0	0.127123
NM_001159577.1	Lnx1	1.21456	N.C.	0.146215	0.121782
NM_029498.3	Zmym2	1.7709	N.C.	0.161637	0.120595
XM_017321946.1	Apbb1	1.4035	N.C.	0	0.114944
XM_011239067.2	Snapc4	1.0336	N.C.	0.18066	0.0986015
XM_011239054.2	Traf1	2.75322	N.C.	0	0.0963994
XM_017322217.1	Zfp646	1.18449	N.C.	0	0.0896176
XM_011240746.2	D5Ertd579e	1.06799	N.C.	0.00413049	0.0879496
XM_006515763.2	Cdc42bpb	2.94275	N.C.	0.000403704	0.0765566
XM_017322289.1	Map3k10	1.77706	N.C.	0.0525444	0.074677
XM_006501748.1	Pdlim5	6.04968	N.C.	0.0476974	0.0706359
XM_006499557.2	Olfr1033	5.39604	N.C.	0.105504	0.0693983
XM_006510889.2	Sema7a	6.19659	N.C.	0.191611	0.0651531
NM_001135152.1	Slc39a14	4.47561	N.C.	0.0436606	0.0460129
XM_006495710.2	Il18rap	1.10058	N.C.	0.0987035	0.0445208
XM_017319082.1	Il1rl1	21.2719	N.C.	0	0.043809
XM_006517718.3	Parp8	2.75407	N.C.	0.0847734	0.0359531
NM_009851.2	Cd44	1.34351	N.C.	0.0115464	0.0348622
NM_001199284.1	Slc43a2	1.49143	N.C.	0.207869	0.0328252
XM_006532564.3	Rapgef6	1.06857	N.C.	0.110034	0.0234525
XM_006535675.3	Agap3	1.7913	N.C.	0	0.0231651
XM_006497686.1	Fnbp1	1.87604	N.C.	0.204777	0.0169316
XM_006515646.2	Plekhh1	2.8413	N.C.	0.0531707	0.01439
XM_017317129.1	Traf1	3.2242	N.C.	0.0781753	0.0133013
XM_006518914.3	Farp1	1.92641	N.C.	0.000150712	0.0121103
XM_006509033.1	Ppp2cb	1.08729	N.C.	0.0152164	0.00615751
XM_006521765.3	Dlg1	1.93004	N.C.	0	0.0030426
NM_001313980.1	Eif4e	11.5973	N.C.	0.00629217	0.00199253
NM_030612.3	Nfkbiz	12.953	N.C.	0.00289089	0.00156468
XM_006521767.3	Dlg1	1.31221	N.C.	0	0.00149823
XM_006521762.3	Dlg1	1.68515	N.C.	0	0.000943143
NM_022882.4	Lpin2	1.11806	N.C.	0	0.000726853
XM_011245293.1	Gm16867	2.89303	N.C.	0.00183337	0.000709176
XM_006520315.1	Adcy6	3.1888	N.C.	0.187229	0.000419593
NM_009667.3	Ampd3	6.18551	N.C.	0.025036	0.000411392
XM_011242627.2	Ncapd3	2.94274	N.C.	0.00130253	0.00012528
XM_006515593.3	Papola	1.45076	N.C.	0.185843	0
XM_011249544.1	Slc4a4	1.01892	N.C.	0.185083	0
NM_001164042.1	Smad5	1.0791	N.C.	0.16597	0
XM_006512122.1	Zfp445	2.00781	N.C.	0.0731241	0
XM_006498042.2	Zeb2	3.06354	N.C.	0.066047	0
NM_031405.2	Srrt	8.58297	N.C.	0.0289315	0
XM_006515596.3	Papola	13.7066	N.C.	0.028007	0
XM_006528479.2	Cstf2	1.07534	N.C.	0.0156267	0
XM_011249931.2	Lpar1	1.1838	N.C.	0.00268231	0
NM_001039150.1	Cd44	2.14497	N.C.	0.000459058	0
NM_009971.1	Csf3	16.0739	N.C.	0	0
NM_001174170.1	Serpinb2	9.561	N.C.	0	0
XM_011243447.2	Cdk17	8.84413	N.C.	0	0
NM_020030.2	Raet1d	7.0469	N.C.	0	0
NM_011111.4	Serpinb2	6.15299	N.C.	0	0
XM_006516958.3	Nol8	4.96558	N.C.	0	0
XM_006518865.3	Mtmr6	3.98987	N.C.	0	0
XM_006523674.3	H2-K1	3.88767	N.C.	0	0
NM_001309437.1	Aebp2	3.13397	N.C.	0	0
NM_172121.1	Zc3h3	2.94246	N.C.	0	0
XM_006495741.1	Il1rl1	2.90368	N.C.	0	0
XM_017315041.1	Elk4	2.61429	N.C.	0	0
NM_001081337.1	Sipa1l2	2.52314	N.C.	0	0
XM_006513010.2	Csnk1g2	2.38912	N.C.	0	0
XM_011239708.2	Ncoa6	2.21968	N.C.	0	0
XM_011242382.2	Fam118b	2.10517	N.C.	0	0
XM_017319344.1	Vps16	2.03368	N.C.	0	0
XM_006531774.3	Atg2a	2.01805	N.C.	0	0
XM_006532084.3	Cacna1g	1.82075	N.C.	0	0
NM_133775.2	Il33	1.80438	N.C.	0	0
NM_144800.2	Mtss1	1.72497	N.C.	0	0
XM_011245298.1	Gm16867	1.72473	N.C.	0	0
XM_011240415.1	Macf1	1.70847	N.C.	0	0
NM_015743.3	Nr4a3	1.59279	N.C.	0	0
XM_011239936.1	Arfgap1	1.57058	N.C.	0	0
NM_029639.2	Plet1	1.4921	N.C.	0	0
XM_006510698.3	Ncapd3	1.43028	N.C.	0	0
XM_011242814.1	Myo1e	1.4199	N.C.	0	0
NM_001168295.1	Serpina3f	1.37427	N.C.	0	0
NM_001163675.1	Abcc4	1.37383	N.C.	0	0
NM_138648.2	Olr1	1.37381	N.C.	0	0
NM_008501.2	Lif	1.32623	N.C.	0	0
NM_001146038.2	Runx2	1.32196	N.C.	0	0
NM_175314.3	Adamts9	1.31006	N.C.	0	0
XM_017321300.1	Olr1	1.28151	N.C.	0	0
XM_006526444.3	Epg5	1.26559	N.C.	0	0
XM_006498645.2	Cd44	1.25373	N.C.	0	0
XM_006521089.1	Ep300	1.25045	N.C.	0	0
XM_006507366.2	Folr1	1.16598	N.C.	0	0
XM_006503038.3	Eva1b	1.15896	N.C.	0	0
XM_006533144.3	Tex2	1.14522	N.C.	0	0
NM_001110845.1	Cacna2d1	1.14291	N.C.	0	0
NR_040519.1	Sox5os3	1.11062	N.C.	0	0
XM_006518002.2	Slc4a7	1.09314	N.C.	0	0
XM_006523544.2	Runx2	1.08651	N.C.	0	0
XM_017315075.1	Gphn	1.02319	N.C.	0	0
XR_880045.1	Gm31522	1.00508	N.C.	0	0
FPKM: Fragments per kilobase of exon per million mapped fragments, N.C.: Not calculated
